# Supplementary material for: Pyrolysis of Chilean Southern Lignocellulosic Biomasses: Isoconversional Kinetics Analysis and Pyrolytic Products Distribution
Source: Polymers (Basel). 2023 Jun 16;15(12):2698. doi: 10.3390/polym15122698 (PMC10302438; doi:10.3390/polym15122698)
Supplement: Supplementary file 1 [file polymers-15-02698-s001.zip]

Archive with 1 entries (1 files):
- polymers-2440471-supplementary.pdf
